# Supplementary material for: Nothodissotis (Melastomataceae), a new genus from Atlantic Central Africa, including the new species N.alenensis from Equatorial Guinea
Source: PhytoKeys. 2019 Mar 7;(118):89–103. doi: 10.3897/phytokeys.118.31572 (PMC6418076; doi:10.3897/phytokeys.118.31572)
Supplement: XML Treatment for Nothodissotis [file phytokeys.118.31572-treatment1.xml]

<!DOCTYPE tp:taxon-treatment
  PUBLIC "-//TaxonX//DTD Taxonomic Treatment Publishing DTD v0 20100105//EN" "tax-treatment-NSO.dtd">
<tp:taxon-treatment xmlns:tp="http://www.plazi.org/taxpub"><tp:treatment-meta><kwd-group><label>Taxon classification</label><kwd><named-content xmlns:xlink="http://www.w3.org/1999/xlink" content-type="kingdom">Plantae</named-content></kwd><kwd><named-content xmlns:xlink="http://www.w3.org/1999/xlink" content-type="order">Myrtales</named-content></kwd><kwd><named-content xmlns:xlink="http://www.w3.org/1999/xlink" content-type="family">Melastomataceae</named-content></kwd></kwd-group><mixed-citation publication-type="journal"><person-group><name><surname>Veranso-Libalah</surname><given-names>Marie Claire</given-names></name><name><surname>Lachenaud</surname><given-names>Olivier</given-names></name><name><surname>Stone</surname><given-names>Robert Douglas</given-names></name><name><surname>Kadereit</surname><given-names>Gudrun</given-names></name></person-group><article-title><italic><tp:taxon-name><tp:taxon-name-part taxon-name-part-type="genus" reg="Nothodissotis">Nothodissotis</tp:taxon-name-part></tp:taxon-name></italic> (<tp:taxon-name><tp:taxon-name-part taxon-name-part-type="family">Melastomataceae</tp:taxon-name-part></tp:taxon-name>), a new genus from Atlantic Central Africa, including the new species <italic><tp:taxon-name><tp:taxon-name-part taxon-name-part-type="genus" reg="Nothodissotis">N.</tp:taxon-name-part><tp:taxon-name-part taxon-name-part-type="species" reg="alenensis">alenensis</tp:taxon-name-part></tp:taxon-name></italic> from Equatorial Guinea</article-title><source>PhytoKeys</source><day>7</day><month>3</month><year>2019</year><volume>2019</volume><issue>118</issue><fpage>89</fpage><lpage>103</lpage><pub-id pub-id-type="doi">10.3897/phytokeys.118.31572</pub-id></mixed-citation></tp:treatment-meta><tp:nomenclature><tp:taxon-name>
            <tp:taxon-name-part taxon-name-part-type="genus" reg="Nothodissotis">Nothodissotis</tp:taxon-name-part>
            <object-id xmlns:xlink="http://www.w3.org/1999/xlink" content-type="ipni" xlink:type="simple">urn:lsid:ipni.org:names:60478296-2</object-id>
          </tp:taxon-name><tp:taxon-authority>Veranso-Libalah &amp; G.Kadereit</tp:taxon-authority><tp:taxon-status xmlns:xlink="http://www.w3.org/1999/xlink" xlink:type="simple">gen. nov.</tp:taxon-status></tp:nomenclature><tp:treatment-sec sec-type="material" id="SECID0ESGAE"><title>Type.</title><p><italic><tp:taxon-name><tp:taxon-name-part taxon-name-part-type="genus" reg="Nothodissotis">Nothodissotis</tp:taxon-name-part><tp:taxon-name-part taxon-name-part-type="species" reg="barteri">barteri</tp:taxon-name-part></tp:taxon-name></italic> (≡ <italic><tp:taxon-name><tp:taxon-name-part taxon-name-part-type="genus" reg="Dissotis">Dissotis</tp:taxon-name-part><tp:taxon-name-part taxon-name-part-type="species" reg="barteri">barteri</tp:taxon-name-part></tp:taxon-name></italic> Hook. f.)</p></tp:treatment-sec><tp:treatment-sec sec-type="Morphological diagnosis" id="SECID0EOHAE"><title>Morphological diagnosis.</title><p><italic><tp:taxon-name><tp:taxon-name-part taxon-name-part-type="genus" reg="Nothodissotis">Nothodissotis</tp:taxon-name-part></tp:taxon-name></italic> species resemble <italic><tp:taxon-name><tp:taxon-name-part taxon-name-part-type="genus" reg="Dissotis">Dissotis</tp:taxon-name-part></tp:taxon-name></italic> by their 5-merous flowers, calyx with caducous lobes and tube not accrescent on the fruit, presence of intersepalar appendages, dimorphic stamens with the connective bearing bipartite ventral appendages and a well-developed pedoconnective, anthers opening by an introrse apical pore, and cochleate seeds. They differ by being deciduous shrubs (vs. evergreen <!--PageBreak --><!--PageBreak -->shrubs and herbs) and having the calyx-lobes notched at apex and asymmetrical (vs. entire and symmetrical); the latter character is unique within African Melastomateae.</p></tp:treatment-sec><tp:treatment-sec sec-type="description" id="SECID0EFIAE"><title>Description.</title><p>Deciduous, ramose shrubs, 1.5–4 m tall; stems 4-angular to cylindrical, glabrous or strigillose; internodes short, nodes setulose or strigillose (Figs <xref ref-type="fig" rid="F2">2</xref>, <xref ref-type="fig" rid="F3">3</xref>). Leaves elliptic with appressed hairs on both sides; 3–5-nerved from the base, margins entire or minutely serrulate. Inflorescences terminal, with 1–7(–15) flowers, flowers 5-merous, pedicellate, subtended by a pair of caducous short ovate bracts. Hypanthium broadly urceolate, with scattered appendages, these either sessile and penicillate (<italic><tp:taxon-name><tp:taxon-name-part taxon-name-part-type="genus" reg="Nothodissotis">N.</tp:taxon-name-part><tp:taxon-name-part taxon-name-part-type="species" reg="alenensis">alenensis</tp:taxon-name-part></tp:taxon-name></italic>; Fig. <xref ref-type="fig" rid="F2">2</xref>) or stipitate and bearing a stellate crown of hairs at their apex (<italic><tp:taxon-name><tp:taxon-name-part taxon-name-part-type="genus" reg="Nothodissotis">N.</tp:taxon-name-part><tp:taxon-name-part taxon-name-part-type="species" reg="barteri">barteri</tp:taxon-name-part></tp:taxon-name></italic>; Figs <xref ref-type="fig" rid="F2">2</xref>, <xref ref-type="fig" rid="F3">3</xref>). Intersepalar appendages present, similar to hypanthial appendages but much larger, and caducous (Fig. <xref ref-type="fig" rid="F2">2 A–D</xref>). Calyx-lobes contorted in aestivation and completely concealing the floral buds, elliptic to obovate, asymmetrically notched and bearing penicillate hairs at apex, uniformly pubescent outside, caducous. Petals mauve, broadly obovate, glabrous except for the ciliate margin. Stamens 10, dimorphic in size but not in colour, pedoconnective well-developed, connective with bipartite ventral appendage, anther falcate, opening by an introrse apical pore. Ovary with a crown of persistent bristles, style simple, linear, glabrous. Fruits capsular, enclosed within the hypanthium, splitting loculicidally in 5 valves, the seeds attached on placentas borne on a central column. Seeds (only known in <italic><tp:taxon-name><tp:taxon-name-part taxon-name-part-type="genus" reg="Nothodissotis">N.</tp:taxon-name-part><tp:taxon-name-part taxon-name-part-type="species" reg="barteri">barteri</tp:taxon-name-part></tp:taxon-name></italic>; see Fig. <xref ref-type="fig" rid="F2">2 E–H</xref>) cochleate, exarillate, with parallel rows of tubercles.</p><fig id="F2" position="float" orientation="portrait"><label>Figure 2.</label><caption><p>Digital microscope photographs of the hypanthia of <italic><tp:taxon-name><tp:taxon-name-part taxon-name-part-type="genus" reg="Nothodissotis">Nothodissotis</tp:taxon-name-part></tp:taxon-name></italic> spp. (<bold>A–D</bold>) and SEM photographs of the seeds of <italic><tp:taxon-name><tp:taxon-name-part taxon-name-part-type="genus" reg="Nothodissotis">N.</tp:taxon-name-part><tp:taxon-name-part taxon-name-part-type="species" reg="barteri">barteri</tp:taxon-name-part></tp:taxon-name></italic> (<bold>E–H</bold>). <bold>A, B</bold> hypanthium of <italic><tp:taxon-name><tp:taxon-name-part taxon-name-part-type="genus" reg="Nothodissotis">Nothodissotis</tp:taxon-name-part><tp:taxon-name-part taxon-name-part-type="species" reg="alenensis">alenensis</tp:taxon-name-part></tp:taxon-name></italic> (<italic>Parmentier &amp; Esono 3453</italic>); cl = calyx-lobes and ia = intersepalar appendages <bold>C, D</bold> hypanthium of <italic><tp:taxon-name><tp:taxon-name-part taxon-name-part-type="genus" reg="Nothodissotis">N.</tp:taxon-name-part><tp:taxon-name-part taxon-name-part-type="species" reg="barteri">barteri</tp:taxon-name-part></tp:taxon-name></italic> (<italic>Ngok Banak 1196</italic>) <bold>E, F</bold> seeds of <italic><tp:taxon-name><tp:taxon-name-part taxon-name-part-type="genus" reg="Nothodissotis">N.</tp:taxon-name-part><tp:taxon-name-part taxon-name-part-type="species" reg="barteri">barteri</tp:taxon-name-part></tp:taxon-name></italic> in dorsal view <bold>G, H</bold> same in lateral view (<italic>Parmentier 3544</italic>).</p></caption><graphic xmlns:xlink="http://www.w3.org/1999/xlink" xlink:href="phytokeys-118-089-g002.jpg" position="float" orientation="portrait" xlink:type="simple" id="oo_269688.jpg"/></fig><fig id="F3" position="float" orientation="portrait"><label>Figure 3.</label><caption><p><italic><tp:taxon-name><tp:taxon-name-part taxon-name-part-type="genus" reg="Nothodissotis">Nothodissotis</tp:taxon-name-part><tp:taxon-name-part taxon-name-part-type="species" reg="barteri">barteri</tp:taxon-name-part></tp:taxon-name></italic>. <bold>A</bold> habit <bold>B</bold> branches and inflorescence <bold>C</bold> leaf seen from above, and flower (petals fallen) <bold>D</bold> flower bud <bold>E</bold> blooming flower <bold>F</bold> stamens. From <italic>Droissart et al. 1668</italic> (<bold>A, B</bold>) and <italic>Stévart &amp; Oliveira 5136</italic> (<bold>C–F</bold>).</p></caption><graphic xmlns:xlink="http://www.w3.org/1999/xlink" xlink:href="phytokeys-118-089-g003.jpg" position="float" orientation="portrait" xlink:type="simple" id="oo_269689.jpg"/></fig></tp:treatment-sec><tp:treatment-sec sec-type="etymology" id="SECID0EGOAE"><title>Etymology.</title><p>Derived from the Greek word ‘<italic>nothos</italic>’ meaning false, and <italic><tp:taxon-name><tp:taxon-name-part taxon-name-part-type="genus" reg="Dissotis">Dissotis</tp:taxon-name-part></tp:taxon-name></italic>, the genus which <italic><tp:taxon-name><tp:taxon-name-part taxon-name-part-type="genus" reg="Nothodissotis">Nothodissotis</tp:taxon-name-part></tp:taxon-name></italic> most closely resembles.</p></tp:treatment-sec><tp:treatment-sec sec-type="distribution" id="SECID0E3OAE"><title>Distribution and habitat.</title><p><italic><tp:taxon-name><tp:taxon-name-part taxon-name-part-type="genus" reg="Nothodissotis">Nothodissotis</tp:taxon-name-part></tp:taxon-name></italic> includes two species in Atlantic Central Africa, both of which are restricted to rocky outcrops within the equatorial rainforest zone (Fig. <xref ref-type="fig" rid="F4">4</xref>).</p><fig id="F4" position="float" orientation="portrait"><label>Figure 4.</label><caption><p>Distribution of <italic><tp:taxon-name><tp:taxon-name-part taxon-name-part-type="genus" reg="Nothodissotis">Nothodissotis</tp:taxon-name-part></tp:taxon-name></italic> species.</p></caption><graphic xmlns:xlink="http://www.w3.org/1999/xlink" xlink:href="phytokeys-118-089-g004.jpg" position="float" orientation="portrait" xlink:type="simple" id="oo_269690.jpg"/></fig><sec sec-type="Key to the species of Nothodissotis" id="SECID0EBQAE"><title>Key to the species of <italic><tp:taxon-name><tp:taxon-name-part taxon-name-part-type="genus" reg="Nothodissotis">Nothodissotis</tp:taxon-name-part></tp:taxon-name></italic></title><table-wrap content-type="key" position="anchor" orientation="portrait"><table id="TID0ENOAC" rules="all"><tbody><tr><td rowspan="1" colspan="1">1</td><td rowspan="1" colspan="1">Hypanthium with stalked stellate appendages; staminal appendages of all stamens ± equal in length, but those of antesepalous stamens more distinctly curved; Cameroon, Equatorial Guinea (excluding Monte Alén), Gabon, Príncipe island</td><td rowspan="1" colspan="1">
                      <bold><italic><tp:taxon-name>
                            <tp:taxon-name-part taxon-name-part-type="genus" reg="Nothodissotis">N.</tp:taxon-name-part>
                            <tp:taxon-name-part taxon-name-part-type="species" reg="barteri">barteri</tp:taxon-name-part>
                          </tp:taxon-name></italic></bold>
                    </td></tr><tr><td rowspan="1" colspan="1">–</td><td rowspan="1" colspan="1">Hypanthium with sessile appendages bearing simple penicillate hairs; staminal appendages much smaller in antepetalous than in antesepalous stamens; Equatorial Guinea (Monte Alén)</td><td rowspan="1" colspan="1">
                      <bold><italic><tp:taxon-name>
                            <tp:taxon-name-part taxon-name-part-type="genus" reg="Nothodissotis">N.</tp:taxon-name-part>
                            <tp:taxon-name-part taxon-name-part-type="species" reg="alenensis">alenensis</tp:taxon-name-part>
                          </tp:taxon-name></italic></bold>
                    </td></tr></tbody></table></table-wrap></sec></tp:treatment-sec></tp:taxon-treatment>
