# Supplementary material for: Nothodissotis (Melastomataceae), a new genus from Atlantic Central Africa, including the new species N.alenensis from Equatorial Guinea
Source: PhytoKeys. 2019 Mar 7;(118):89–103. doi: 10.3897/phytokeys.118.31572 (PMC6418076; doi:10.3897/phytokeys.118.31572)
Supplement: XML Treatment for Nothodissotis barteri [file phytokeys.118.31572-treatment2.xml]

<!DOCTYPE tp:taxon-treatment
  PUBLIC "-//TaxonX//DTD Taxonomic Treatment Publishing DTD v0 20100105//EN" "tax-treatment-NSO.dtd">
<tp:taxon-treatment xmlns:tp="http://www.plazi.org/taxpub"><tp:treatment-meta><kwd-group><label>Taxon classification</label><kwd><named-content xmlns:xlink="http://www.w3.org/1999/xlink" content-type="kingdom">Plantae</named-content></kwd><kwd><named-content xmlns:xlink="http://www.w3.org/1999/xlink" content-type="order">Myrtales</named-content></kwd><kwd><named-content xmlns:xlink="http://www.w3.org/1999/xlink" content-type="family">Melastomataceae</named-content></kwd></kwd-group><mixed-citation publication-type="journal"><person-group><name><surname>Veranso-Libalah</surname><given-names>Marie Claire</given-names></name><name><surname>Lachenaud</surname><given-names>Olivier</given-names></name><name><surname>Stone</surname><given-names>Robert Douglas</given-names></name><name><surname>Kadereit</surname><given-names>Gudrun</given-names></name></person-group><article-title><italic><tp:taxon-name><tp:taxon-name-part taxon-name-part-type="genus" reg="Nothodissotis">Nothodissotis</tp:taxon-name-part></tp:taxon-name></italic> (<tp:taxon-name><tp:taxon-name-part taxon-name-part-type="family">Melastomataceae</tp:taxon-name-part></tp:taxon-name>), a new genus from Atlantic Central Africa, including the new species <italic><tp:taxon-name><tp:taxon-name-part taxon-name-part-type="genus" reg="Nothodissotis">N.</tp:taxon-name-part><tp:taxon-name-part taxon-name-part-type="species" reg="alenensis">alenensis</tp:taxon-name-part></tp:taxon-name></italic> from Equatorial Guinea</article-title><source>PhytoKeys</source><day>7</day><month>3</month><year>2019</year><volume>2019</volume><issue>118</issue><fpage>89</fpage><lpage>103</lpage><pub-id pub-id-type="doi">10.3897/phytokeys.118.31572</pub-id></mixed-citation></tp:treatment-meta><tp:nomenclature><tp:taxon-name>
            <tp:taxon-name-part taxon-name-part-type="genus" reg="Nothodissotis">Nothodissotis</tp:taxon-name-part>
            <tp:taxon-name-part taxon-name-part-type="species" reg="barteri">barteri</tp:taxon-name-part>
            <object-id xmlns:xlink="http://www.w3.org/1999/xlink" content-type="ipni" xlink:type="simple">urn:lsid:ipni.org:names:60478333-2</object-id>
          </tp:taxon-name><tp:taxon-authority>(Hook.f.) Veranso-Libalah &amp; G.Kadereit</tp:taxon-authority><tp:taxon-status xmlns:xlink="http://www.w3.org/1999/xlink" xlink:type="simple">comb. nov.</tp:taxon-status><xref ref-type="fig" rid="F2">Figs 2C–H</xref><xref ref-type="fig" rid="F3">, 3</xref><tp:nomenclature-citation-list><tp:nomenclature-citation><tp:taxon-name>
                <tp:taxon-name-part taxon-name-part-type="genus" reg="Nothodissotis"/>
                <tp:taxon-name-part taxon-name-part-type="species" reg="barteri"/>
              </tp:taxon-name><comment>≡ <tp:taxon-name><tp:taxon-name-part taxon-name-part-type="genus" reg="Dissotis">Dissotis</tp:taxon-name-part><tp:taxon-name-part taxon-name-part-type="species" reg="barteri">barteri</tp:taxon-name-part></tp:taxon-name> Hook.f., Fl. Trop. Afr. [Oliver et al.] 2: 454 (1871). </comment></tp:nomenclature-citation></tp:nomenclature-citation-list></tp:nomenclature><tp:treatment-sec sec-type="Lectotype (designated here)" id="SECID0EFUAE"><title>Lectotype (designated here).</title><p>Príncipe, 1859, <italic>Barter s.n.</italic> (K ! [K000313101]; isolectotype: K ! [K000313102]).</p></tp:treatment-sec><tp:treatment-sec sec-type="material" id="SECID0ENUAE"><title>Additional specimens examined.</title><p>CAMEROON. Réserve de Faune d’Ebo, village de Ndokbaguengue, campement de Djouma, sommet après le transect “Gachaka”, <named-content xmlns:xlink="http://www.w3.org/1999/xlink" content-type="dwc:verbatimCoordinates" xlink:type="simple"><named-content content-type="geo-json" specific-use="{&#34;type&#34;:&#34;Point&#34;,&#34;coordinates&#34;:[10.249490,4.361940]}" id="NCID0EWUAE" xlink:type="simple">4°21.7164'N, 10°14.9694'E</named-content></named-content>, 1003 m, 15 Feb. 2014 (fl.), <italic>Droissart et al. 1668</italic> (BRLU!, MO!); Ebo forest proposed National park, Ebo Forest Research Station, Bekango trail, <!--PageBreak -->13 Dec 2006 (fl.), <italic>Osborne &amp; Emang Abwe 323</italic> (K!). EQUATORIAL GUINEA. Inselberg Acoak Banga près de Ngong Mocomo, <named-content xmlns:xlink="http://www.w3.org/1999/xlink" content-type="dwc:verbatimCoordinates" xlink:type="simple"><named-content content-type="geo-json" specific-use="{&#34;type&#34;:&#34;Point&#34;,&#34;coordinates&#34;:[11.183333,1.066667]}" id="NCID0EEVAE" xlink:type="simple">1°04'N, 11°11'E</named-content></named-content>, 8 Aug 1998 (fr.), <italic>Lejoly &amp; Elad 98/77</italic> (BRLU!); inselberg de Akoak Ebanga à 1 h du village de Ngong Mocomo, à 10 km de Nsork, <named-content xmlns:xlink="http://www.w3.org/1999/xlink" content-type="dwc:verbatimCoordinates" xlink:type="simple"><named-content content-type="geo-json" specific-use="{&#34;type&#34;:&#34;Point&#34;,&#34;coordinates&#34;:[11.200000,1.066667]}" id="NCID0EOVAE" xlink:type="simple">1°04'N, 11°12'E</named-content></named-content>, 585 m, 31 May 2002 (fr.), <italic>Parmentier &amp; Esono 3495</italic> (BRLU!); ibid., 590 m, 1 Jun 2002 (fr.), <italic>Parmentier &amp; Esono 3544</italic> (BRLU!). GABON. rocher Fané, Efout, E of Médouneu, 5 Feb. 1968 (fl.), <italic>N. Hallé &amp; Villiers 4952</italic> (P05264604!); inselberg Milobo, <named-content xmlns:xlink="http://www.w3.org/1999/xlink" content-type="dwc:verbatimCoordinates" xlink:type="simple"><named-content content-type="geo-json" specific-use="{&#34;type&#34;:&#34;Point&#34;,&#34;coordinates&#34;:[10.521833,0.939167]}" id="NCID0E3VAE" xlink:type="simple">0°56.35'N, 10°31.31'E</named-content></named-content>, 750 m, 8 Jul 2001 (st.), <italic>Ngok Banak et al. 39</italic> (BRLU!, WAG!); ibid., <named-content xmlns:xlink="http://www.w3.org/1999/xlink" content-type="dwc:verbatimCoordinates" xlink:type="simple"><named-content content-type="geo-json" specific-use="{&#34;type&#34;:&#34;Point&#34;,&#34;coordinates&#34;:[10.515667,0.939167]}" id="NCID0EGWAE" xlink:type="simple">0°56.35'N, 10°30.94'E</named-content></named-content>, 760 m, 26 Nov 2001 (fl. buds), <italic>Ngok Banak et al. 301</italic> (BRLU!, WAG!); ibid., <named-content xmlns:xlink="http://www.w3.org/1999/xlink" content-type="dwc:verbatimCoordinates" xlink:type="simple"><named-content content-type="geo-json" specific-use="{&#34;type&#34;:&#34;Point&#34;,&#34;coordinates&#34;:[10.514500,0.938167]}" id="NCID0EQWAE" xlink:type="simple">0°56.29'N, 10°30.87'E</named-content></named-content>, 770 m, 6 Dec 2001 (fl.), <italic>Ngok Banak et al. 357</italic> (BRLU!, WAG!); c. 9 km ESE of Médouneu, Efot, inselberg Voma, <named-content xmlns:xlink="http://www.w3.org/1999/xlink" content-type="dwc:verbatimCoordinates" xlink:type="simple"><named-content content-type="geo-json" specific-use="{&#34;type&#34;:&#34;Point&#34;,&#34;coordinates&#34;:[10.905000,1.015333]}" id="NCID0E1WAE" xlink:type="simple">1°00.92'N, 10°54.30'E</named-content></named-content>, 500 m, 24 Dec 2002 (fl.), <italic>Ngok Banak et al. 1196</italic> (BRLU!, MO!, WAG!); ibid., <named-content xmlns:xlink="http://www.w3.org/1999/xlink" content-type="dwc:verbatimCoordinates" xlink:type="simple"><named-content content-type="geo-json" specific-use="{&#34;type&#34;:&#34;Point&#34;,&#34;coordinates&#34;:[10.901333,1.003167]}" id="NCID0EEXAE" xlink:type="simple">1°00.19'N, 10°54.08'E</named-content></named-content>, 523 m, 26 Dec 2002 (fl. &amp; fr.), <italic>Ngok Banak et al. 1264</italic> (BRLU!, WAG!); Mont Mengong, inselberg au pied du village de Nzec 1, à 45 km de Mitzic vers Sam, <named-content xmlns:xlink="http://www.w3.org/1999/xlink" content-type="dwc:verbatimCoordinates" xlink:type="simple"><named-content content-type="geo-json" specific-use="{&#34;type&#34;:&#34;Point&#34;,&#34;coordinates&#34;:[11.283333,0.950000]}" id="NCID0EOXAE" xlink:type="simple">0°57'N, 11°17'E</named-content></named-content>, 670 m, 6 Jan 2000 (fl), <italic>Parmentier &amp; Nguema 585</italic> (BRLU!); Mont Fene, inselberg au pied du village d’Efot, <named-content xmlns:xlink="http://www.w3.org/1999/xlink" content-type="dwc:verbatimCoordinates" xlink:type="simple"><named-content content-type="geo-json" specific-use="{&#34;type&#34;:&#34;Point&#34;,&#34;coordinates&#34;:[10.900000,1.000000]}" id="NCID0EYXAE" xlink:type="simple">1°00'N, 10°54'E</named-content></named-content>, 15 Jan 2000 (st.), <italic>Parmentier &amp; Nguema 650</italic> (BRLU!); Mont Voma, inselberg au pied du village d’Efot, <named-content xmlns:xlink="http://www.w3.org/1999/xlink" content-type="dwc:verbatimCoordinates" xlink:type="simple"><named-content content-type="geo-json" specific-use="{&#34;type&#34;:&#34;Point&#34;,&#34;coordinates&#34;:[10.900000,1.000000]}" id="NCID0ECYAE" xlink:type="simple">1°00'N, 10°54'E</named-content></named-content>, 19 Jan 2000 (fl.), <italic>Parmentier &amp; Nguema 745</italic> (BRLU!, WAG!); c. 28 km ESE of Médouneu, <named-content xmlns:xlink="http://www.w3.org/1999/xlink" content-type="dwc:verbatimCoordinates" xlink:type="simple"><named-content content-type="geo-json" specific-use="{&#34;type&#34;:&#34;Point&#34;,&#34;coordinates&#34;:[11.016667,0.916667]}" id="NCID0EMYAE" xlink:type="simple">0°55'N, 11°01'E</named-content></named-content>, 500 m, 3 Feb 1986 (fl.), <italic>J.M. &amp; B. Reitsma 1796</italic> (WAG!). PRÍNCIPE. Infante D. Henrique, c. 215 m (c. 700 ft), 21 Dec. 1932 (fl.), <italic>Exell 652</italic> (BR0000017285346); sommet du Pico, 30 Aug 1999 (fl.), <italic>Joffroy 202</italic> (BRLU!); Pico Mesa, 600 m, 25 Mar. 1998 (fr.), <italic>Oliveira 546</italic> (BRLU!); Morro Fundao, <named-content xmlns:xlink="http://www.w3.org/1999/xlink" content-type="dwc:verbatimCoordinates" xlink:type="simple"><named-content content-type="geo-json" specific-use="{&#34;type&#34;:&#34;Point&#34;,&#34;coordinates&#34;:[7.383333,1.616667]}" id="NCID0E3YAE" xlink:type="simple">1°37'N, 7°23'E</named-content></named-content>, 370 m, 8 Oct. 1997 (fr.), <italic>Stévart &amp; Oliveira 259</italic> (BRLU!). Príncipe Island, summit of the Pico de Príncipe, submontane forest with many epiphytes on a ridge, <named-content xmlns:xlink="http://www.w3.org/1999/xlink" content-type="dwc:verbatimCoordinates" xlink:type="simple"><named-content content-type="geo-json" specific-use="{&#34;type&#34;:&#34;Point&#34;,&#34;coordinates&#34;:[7.383611,1.580000]}" id="NCID0EGZAE" xlink:type="simple">01°34'48"N, 007°23'01"E</named-content></named-content>, 945 m, 16 Feb. 2018 (fl. &amp; fr.), <italic>Stévart &amp; Oliveira 5136</italic> (BRLU!, MO!).</p></tp:treatment-sec><tp:treatment-sec sec-type="distribution" id="SECID0EMZAE"><title>Distribution and habitat.</title><p><italic><tp:taxon-name><tp:taxon-name-part taxon-name-part-type="genus" reg="Nothodissotis">Nothodissotis</tp:taxon-name-part><tp:taxon-name-part taxon-name-part-type="species" reg="barteri">barteri</tp:taxon-name-part></tp:taxon-name></italic> is sparsely distributed in Cameroon (Ebo forest), south-eastern Equatorial Guinea (near Nsork), northern Gabon, and Príncipe Island (Fig. <xref ref-type="fig" rid="F4">4</xref>). It occurs exclusively on rock outcrops at 370–1000 m elevation, mainly in low shrubby vegetation near the edge of the rocks (“manteau arbustif”) where it is locally dominant, and sometimes also as isolated plants in rocky grassland dominated by <italic><tp:taxon-name><tp:taxon-name-part taxon-name-part-type="genus" reg="Afrotrilepis">Afrotrilepis</tp:taxon-name-part><tp:taxon-name-part taxon-name-part-type="species" reg="pilosa">pilosa</tp:taxon-name-part></tp:taxon-name></italic> (Boeck.) J.Raynal (<tp:taxon-name><tp:taxon-name-part taxon-name-part-type="family">Cyperaceae</tp:taxon-name-part></tp:taxon-name>).</p></tp:treatment-sec><tp:treatment-sec sec-type="phenology" id="SECID0ER1AE"><title>Phenology.</title><p>Flowering recorded mainly from November–February, once in August; fruits in March, May–June, August, October and December.</p></tp:treatment-sec><tp:treatment-sec sec-type="conservation status" id="SECID0EW1AE"><title>Conservation status.</title><p>Vulnerable [VU B2ab(iii)]. The <abbrev xmlns:xlink="http://www.w3.org/1999/xlink" xlink:title="extent of occurrence" id="ABBRID0E31AE" xlink:type="simple">EOO</abbrev> of <italic><tp:taxon-name><tp:taxon-name-part taxon-name-part-type="genus" reg="Nothodissotis">Nothodissotis</tp:taxon-name-part><tp:taxon-name-part taxon-name-part-type="species" reg="barteri">barteri</tp:taxon-name-part></tp:taxon-name></italic> is estimated to be 82,625 km<sup>2</sup> (above the upper limit for Vulnerable status under sub-criterion B1) and its <abbrev xmlns:xlink="http://www.w3.org/1999/xlink" xlink:title="area of occupancy" id="ABBRID0EN2AE" xlink:type="simple">AOO</abbrev> to be 48 km<sup>2</sup> (within the limit for Endangered under sub-criterion B2). The species is sparsely distributed in Cameroon, Equatorial Guinea, northern Gabon and Príncipe island, and is restricted to rocky outcrops where it occurs in low shrubby vegetation or grassland. It is known from 21 collections representing eleven subpopulations, most of which (except three on Príncipe island) lie outside protected areas. In most of its range, bushfires and agriculture (mostly pineapple plantations) represent the main threats to its habitat; planned tourism development in Príncipe is another threat. A decline in habitat extent and quality is therefore expected. The eleven subpopulations represent a total of ten locations (sensu <xref ref-type="bibr" rid="B6">IUCN 2012</xref>), fall<!--PageBreak -->ing within the limit for Vulnerable status, and the species is therefore assessed as Vulnerable under these conditions B2ab(iii).</p></tp:treatment-sec><tp:treatment-sec sec-type="notes" id="SECID0EZ2AE"><title>Notes.</title><p>This species, originally described from Príncipe Island (<xref ref-type="bibr" rid="B5">Hooker 1871</xref>), has since been reported from Gabon (<xref ref-type="bibr" rid="B9">Jacques-Félix 1983b</xref>) and Equatorial Guinea (<xref ref-type="bibr" rid="B13">Parmentier and Geerinck 2003</xref>). The collections cited above from Cameroon are the first for the country and represent an important range extension northwards.</p><p>The seeds of this species have not been described previously (e.g. <xref ref-type="bibr" rid="B9">Jacques-Félix 1983b</xref>). They are cochleate, c. 0.5 × 0.35 mm, and bear rounded tubercles arranged in parallel rows (Fig. <xref ref-type="fig" rid="F2">2 E–H</xref>).</p><p>Two specimens, probably from the same field collection by Barter in 1859, are housed in K, with neither of them designated as the holo- or isotype. For this reason, we designate the specimen K000313101 as the lectotype and K000313102 as the isolectotype.</p></tp:treatment-sec><tp:treatment-sec><!--Section generated to contain objects referenced in tp:taxon-treatment.--><fig id="F2" position="float" orientation="portrait"><label>Figure 2.</label><caption><p>Digital microscope photographs of the hypanthia of <italic><tp:taxon-name><tp:taxon-name-part taxon-name-part-type="genus" reg="Nothodissotis">Nothodissotis</tp:taxon-name-part></tp:taxon-name></italic> spp. (<bold>A–D</bold>) and SEM photographs of the seeds of <italic><tp:taxon-name><tp:taxon-name-part taxon-name-part-type="genus" reg="Nothodissotis">N.</tp:taxon-name-part><tp:taxon-name-part taxon-name-part-type="species" reg="barteri">barteri</tp:taxon-name-part></tp:taxon-name></italic> (<bold>E–H</bold>). <bold>A, B</bold> hypanthium of <italic><tp:taxon-name><tp:taxon-name-part taxon-name-part-type="genus" reg="Nothodissotis">Nothodissotis</tp:taxon-name-part><tp:taxon-name-part taxon-name-part-type="species" reg="alenensis">alenensis</tp:taxon-name-part></tp:taxon-name></italic> (<italic>Parmentier &amp; Esono 3453</italic>); cl = calyx-lobes and ia = intersepalar appendages <bold>C, D</bold> hypanthium of <italic><tp:taxon-name><tp:taxon-name-part taxon-name-part-type="genus" reg="Nothodissotis">N.</tp:taxon-name-part><tp:taxon-name-part taxon-name-part-type="species" reg="barteri">barteri</tp:taxon-name-part></tp:taxon-name></italic> (<italic>Ngok Banak 1196</italic>) <bold>E, F</bold> seeds of <italic><tp:taxon-name><tp:taxon-name-part taxon-name-part-type="genus" reg="Nothodissotis">N.</tp:taxon-name-part><tp:taxon-name-part taxon-name-part-type="species" reg="barteri">barteri</tp:taxon-name-part></tp:taxon-name></italic> in dorsal view <bold>G, H</bold> same in lateral view (<italic>Parmentier 3544</italic>).</p></caption><graphic xmlns:xlink="http://www.w3.org/1999/xlink" xlink:href="phytokeys-118-089-g002.jpg" position="float" orientation="portrait" xlink:type="simple" id="oo_269688.jpg"/></fig><fig id="F3" position="float" orientation="portrait"><label>Figure 3.</label><caption><p><italic><tp:taxon-name><tp:taxon-name-part taxon-name-part-type="genus" reg="Nothodissotis">Nothodissotis</tp:taxon-name-part><tp:taxon-name-part taxon-name-part-type="species" reg="barteri">barteri</tp:taxon-name-part></tp:taxon-name></italic>. <bold>A</bold> habit <bold>B</bold> branches and inflorescence <bold>C</bold> leaf seen from above, and flower (petals fallen) <bold>D</bold> flower bud <bold>E</bold> blooming flower <bold>F</bold> stamens. From <italic>Droissart et al. 1668</italic> (<bold>A, B</bold>) and <italic>Stévart &amp; Oliveira 5136</italic> (<bold>C–F</bold>).</p></caption><graphic xmlns:xlink="http://www.w3.org/1999/xlink" xlink:href="phytokeys-118-089-g003.jpg" position="float" orientation="portrait" xlink:type="simple" id="oo_269689.jpg"/></fig><fig id="F4" position="float" orientation="portrait"><label>Figure 4.</label><caption><p>Distribution of <italic><tp:taxon-name><tp:taxon-name-part taxon-name-part-type="genus" reg="Nothodissotis">Nothodissotis</tp:taxon-name-part></tp:taxon-name></italic> species.</p></caption><graphic xmlns:xlink="http://www.w3.org/1999/xlink" xlink:href="phytokeys-118-089-g004.jpg" position="float" orientation="portrait" xlink:type="simple" id="oo_269690.jpg"/></fig></tp:treatment-sec><ref-list><ref id="B6"><mixed-citation xmlns:xlink="http://www.w3.org/1999/xlink" xlink:type="simple"><institution xlink:type="simple">IUCN</institution> (<year>2012</year>) IUCN Red List Categories and Criteria. Version 3.1 (2<sup>nd</sup> edn). IUCN Species Survival Commission, Gland &amp; Cambridge.</mixed-citation></ref><ref id="B5"><mixed-citation xmlns:xlink="http://www.w3.org/1999/xlink" xlink:type="simple"><person-group><name name-style="western"><surname>Hooker</surname><given-names>JD</given-names></name></person-group> (<year>1871</year>) <article-title><tp:taxon-name><tp:taxon-name-part taxon-name-part-type="family">Melastomaceae</tp:taxon-name-part></tp:taxon-name>.</article-title> In: <person-group><name name-style="western"><surname>Oliver</surname><given-names>D</given-names></name></person-group> (<role>Ed.</role>) <issue-title>Flora of tropical Africa, vol.</issue-title><source>2. L. Reeve, London</source>, <fpage>439</fpage>–<lpage>464</lpage>. <ext-link xlink:type="simple" ext-link-type="doi" xlink:href="10.5962/bhl.title.42">https://doi.org/10.5962/bhl.title.42</ext-link></mixed-citation></ref><ref id="B9"><mixed-citation xmlns:xlink="http://www.w3.org/1999/xlink" xlink:type="simple"><person-group><name name-style="western"><surname>Jacques-Félix</surname><given-names>H</given-names></name></person-group> (<year>1983b</year>) 25. Mélastomatacées. In: Leroy JF (Ed.) Flore du Gabon. Muséum National d’Histoire Naturelle, Paris.</mixed-citation></ref><ref id="B13"><mixed-citation xmlns:xlink="http://www.w3.org/1999/xlink" xlink:type="simple"><person-group><name name-style="western"><surname>Parmentier</surname><given-names>I</given-names></name><name name-style="western"><surname>Geerinck</surname><given-names>D</given-names></name></person-group> (<year>2003</year>) <article-title>Checklist of the <tp:taxon-name><tp:taxon-name-part taxon-name-part-type="family">Melastomataceae</tp:taxon-name-part></tp:taxon-name> of Equatorial Guinea.</article-title><source>Anales del Jardin Botanico de Madrid</source><volume>60</volume>(<issue>2</issue>): <fpage>331</fpage>–<lpage>346</lpage>. <ext-link xlink:type="simple" ext-link-type="doi" xlink:href="10.3989/ajbm.2002.v60.i2.95">https://doi.org/10.3989/ajbm.2002.v60.i2.95</ext-link></mixed-citation></ref></ref-list></tp:taxon-treatment>
