# Supplementary material for: Nothodissotis (Melastomataceae), a new genus from Atlantic Central Africa, including the new species N.alenensis from Equatorial Guinea
Source: PhytoKeys. 2019 Mar 7;(118):89–103. doi: 10.3897/phytokeys.118.31572 (PMC6418076; doi:10.3897/phytokeys.118.31572)
Supplement: XML Treatment for Nothodissotis alenensis [file phytokeys.118.31572-treatment3.xml]

<!DOCTYPE tp:taxon-treatment
  PUBLIC "-//TaxonX//DTD Taxonomic Treatment Publishing DTD v0 20100105//EN" "tax-treatment-NSO.dtd">
<tp:taxon-treatment xmlns:tp="http://www.plazi.org/taxpub"><tp:treatment-meta><kwd-group><label>Taxon classification</label><kwd><named-content xmlns:xlink="http://www.w3.org/1999/xlink" content-type="kingdom">Plantae</named-content></kwd><kwd><named-content xmlns:xlink="http://www.w3.org/1999/xlink" content-type="order">Myrtales</named-content></kwd><kwd><named-content xmlns:xlink="http://www.w3.org/1999/xlink" content-type="family">Melastomataceae</named-content></kwd></kwd-group><mixed-citation publication-type="journal"><person-group><name><surname>Veranso-Libalah</surname><given-names>Marie Claire</given-names></name><name><surname>Lachenaud</surname><given-names>Olivier</given-names></name><name><surname>Stone</surname><given-names>Robert Douglas</given-names></name><name><surname>Kadereit</surname><given-names>Gudrun</given-names></name></person-group><article-title><italic><tp:taxon-name><tp:taxon-name-part taxon-name-part-type="genus" reg="Nothodissotis">Nothodissotis</tp:taxon-name-part></tp:taxon-name></italic> (<tp:taxon-name><tp:taxon-name-part taxon-name-part-type="family">Melastomataceae</tp:taxon-name-part></tp:taxon-name>), a new genus from Atlantic Central Africa, including the new species <italic><tp:taxon-name><tp:taxon-name-part taxon-name-part-type="genus" reg="Nothodissotis">N.</tp:taxon-name-part><tp:taxon-name-part taxon-name-part-type="species" reg="alenensis">alenensis</tp:taxon-name-part></tp:taxon-name></italic> from Equatorial Guinea</article-title><source>PhytoKeys</source><day>7</day><month>3</month><year>2019</year><volume>2019</volume><issue>118</issue><fpage>89</fpage><lpage>103</lpage><pub-id pub-id-type="doi">10.3897/phytokeys.118.31572</pub-id></mixed-citation></tp:treatment-meta><tp:nomenclature><tp:taxon-name>
            <tp:taxon-name-part taxon-name-part-type="genus" reg="Nothodissotis">Nothodissotis</tp:taxon-name-part>
            <tp:taxon-name-part taxon-name-part-type="species" reg="alenensis">alenensis</tp:taxon-name-part>
            <object-id xmlns:xlink="http://www.w3.org/1999/xlink" content-type="ipni" xlink:type="simple">urn:lsid:ipni.org:names:60478297-2</object-id>
          </tp:taxon-name><tp:taxon-authority>Veranso-Libalah &amp; O. Lachenaud</tp:taxon-authority><tp:taxon-status xmlns:xlink="http://www.w3.org/1999/xlink" xlink:type="simple">sp. nov.</tp:taxon-status><xref ref-type="fig" rid="F2">Figs 2A, B</xref><xref ref-type="fig" rid="F5">; 5</xref><!--PageBreak --></tp:nomenclature><tp:treatment-sec sec-type="material" id="SECID0EI5AE"><title>Type.</title><p>EQUATORIAL GUINEA. Río Muni: Monte Alén National Park, Engong rock slab, 5 km west of Engong village, <named-content xmlns:xlink="http://www.w3.org/1999/xlink" content-type="dwc:verbatimCoordinates" xlink:type="simple"><named-content content-type="geo-json" specific-use="{&#34;type&#34;:&#34;Point&#34;,&#34;coordinates&#34;:[10.300000,1.616667]}" id="NCID0ER5AE" xlink:type="simple">1°37'N, 10°18'E</named-content></named-content>, 1100 m, 11 May 2002 (fl &amp; buds), <italic>Parmentier &amp; Esono 2763</italic> (holotype: BRLU! [BRLU0000194]; isotype: BRLU! [BRLU0000197]).</p><!--PageBreak --></tp:treatment-sec><tp:treatment-sec sec-type="diagnosis" id="SECID0EZ5AE"><title>Diagnosis.</title><p>This new species differs from <italic><tp:taxon-name><tp:taxon-name-part taxon-name-part-type="genus" reg="Nothodissotis">N.</tp:taxon-name-part><tp:taxon-name-part taxon-name-part-type="species" reg="barteri">barteri</tp:taxon-name-part></tp:taxon-name></italic> by its hypanthial appendages that are sessile with penicillate hairs (not stipitate with a crown of stellate hairs) and its more strongly dimorphic stamens, the staminal appendages being much longer in antesepalous stamens than in antepetalous ones (vs. staminal appendages ± equal in length in all stamens).</p></tp:treatment-sec><tp:treatment-sec sec-type="description" id="SECID0EK6AE"><title>Description.</title><p>Deciduous shrub, 1.5–2.5 m tall; stems glabrous except for strigillose pubescence at the nodes; internodes short, 15–80 mm long (Fig. <xref ref-type="fig" rid="F5">5A</xref>). Leaves simple, opposite, petiole 8–17 mm long with appressed pubescence; blades elliptic, 50–95 × 15–30 mm, base obtuse, apex acute, margins minutely serrulate, hairs appressed on both sides, longitudinal nerves 3(5) from the base, somewhat prominent adaxially, strongly so abaxially and with simple appressed pubescence (Fig. <xref ref-type="fig" rid="F5">5B, C</xref>). Inflorescence terminal, 1–4 flowered, the flowers 5-merous; pedicels 2–3.5 mm long with strigillose pubescence (Fig. <xref ref-type="fig" rid="F5">5D</xref>). Bracts 1 pair per flower, at the base of the hypanthium, pubescent outside, 5–8 × 2–5 mm, caducous. Hypanthium broadly campanulate, 8.5–10 mm long, 7–8.5 mm in diameter in fully opened flowers, with scattered sessile appendages bearing simple penicillate hairs, arranged radially and increasing in size from bottom to top. Intersepalar appendages present, elliptic, c. 2 mm long, with short appressed pubescence and a tuft of long hairs at the apex, caducous. Calyx-lobes uniformly pubescent outside, glabrous inside, asymmetrically obovate and notched at apex, 10–15 × 5–8 mm, contorted in aestivation and completely concealing the floral buds, caducous. Petals 26–30 × 30–40 mm, mauve, broadly obovate, glabrous except for the ciliate margin. Stamens 10, dimorphic in size; antesepalous stamens 5, filament 8–12 mm long, pedoconnective 15–18 mm long, curved, ventral appendage bipartite 4–6 mm long, anther falcate, 10–14 mm long; antepetalous stamens 5, filament 7–10 mm long, pedoconnective 3.5–4.5 mm long, ventral appendage bipartite, ca. 1 mm long, anther falcate, 8–13 mm long (Fig. <xref ref-type="fig" rid="F5">5E</xref>). Ovary with a crown of persistent bristles, style 25–30 mm long, red, glabrous; stigma simple. Fruit and seeds not seen.</p><fig id="F5" position="float" orientation="portrait"><label>Figure 5.</label><caption><p><italic><tp:taxon-name><tp:taxon-name-part taxon-name-part-type="genus" reg="Nothodissotis">Nothodissotis</tp:taxon-name-part><tp:taxon-name-part taxon-name-part-type="species" reg="alenensis">alenensis</tp:taxon-name-part></tp:taxon-name></italic>, <bold>A</bold> habit <bold>B, B</bold>´ leaf adaxial surface <bold>C, C</bold>´ leaf abaxial surface <bold>D</bold> floral buds in different developmental stages; cl = calyx-lobes, ia = intersepalar appendages, p = petals <bold>E</bold> stamens of the outer (left) and inner (right) stamen whorls (drawn from <italic>Parmentier &amp; Esono 1560, 2721, 2763</italic> and <italic>3453</italic>). Illustration by Doris Franke.</p></caption><graphic xmlns:xlink="http://www.w3.org/1999/xlink" xlink:href="phytokeys-118-089-g005.jpg" position="float" orientation="portrait" xlink:type="simple" id="oo_269691.jpg"/></fig></tp:treatment-sec><tp:treatment-sec sec-type="material" id="SECID0EHBAG"><title>Additional specimens examined.</title><p>EQUATORIAL GUINEA. Río Muni: Monte Alén National Park, Monte Alén 2 rock slab, <named-content xmlns:xlink="http://www.w3.org/1999/xlink" content-type="dwc:verbatimCoordinates" xlink:type="simple"><named-content content-type="geo-json" specific-use="{&#34;type&#34;:&#34;Point&#34;,&#34;coordinates&#34;:[10.283333,1.666667]}" id="NCID0EQBAG" xlink:type="simple">1°40'N, 10°17'E</named-content></named-content>, 1125 m, 12 Feb 2001 (ster.), <italic>Parmentier &amp; Esono 1530</italic> (BRLU0000197!); Monte Alén National Park, Engong rock slab, 5 km west of Engong village, <named-content xmlns:xlink="http://www.w3.org/1999/xlink" content-type="dwc:verbatimCoordinates" xlink:type="simple"><named-content content-type="geo-json" specific-use="{&#34;type&#34;:&#34;Point&#34;,&#34;coordinates&#34;:[10.300000,1.616667]}" id="NCID0E1BAG" xlink:type="simple">1°37'N, 10°18'E</named-content></named-content>, 1100 m, 10 May 2002, (fl. buds), <italic>Parmentier &amp; Esono 2721</italic> (BRLU0000195!); Monte Alén National Park, Monte Alén 2 rock slab, <named-content xmlns:xlink="http://www.w3.org/1999/xlink" content-type="dwc:verbatimCoordinates" xlink:type="simple"><named-content content-type="geo-json" specific-use="{&#34;type&#34;:&#34;Point&#34;,&#34;coordinates&#34;:[10.283333,1.666667]}" id="NCID0EECAG" xlink:type="simple">1°40'N, 10°17'E</named-content></named-content>, 1110 m, 27 May 2002 (fl.), <italic>Parmentier &amp; Esono 3453</italic> (BRLU0000196!).</p></tp:treatment-sec><tp:treatment-sec sec-type="etymology" id="SECID0ELCAG"><title>Etymology.</title><p>The species is named <italic><tp:taxon-name><tp:taxon-name-part taxon-name-part-type="genus" reg="Nothodissotis"/><tp:taxon-name-part taxon-name-part-type="species" reg="alenensis">alenensis</tp:taxon-name-part></tp:taxon-name></italic> after Monte Alén range and national park in Equatorial Guinea, where it is apparently endemic.</p></tp:treatment-sec><tp:treatment-sec sec-type="distribution" id="SECID0E2CAG"><title>Distribution and habitat.</title><p><italic><tp:taxon-name><tp:taxon-name-part taxon-name-part-type="genus" reg="Nothodissotis">Nothodissotis</tp:taxon-name-part><tp:taxon-name-part taxon-name-part-type="species" reg="alenensis">alenensis</tp:taxon-name-part></tp:taxon-name></italic> is endemic to Monte Alén National Park in Equatorial Guinea (Rio Muni), where it occurs in low shrubby vegetation on rocky outcrops (“manteau arbustif”) at ± 1100 m a.s.l. (Fig. <xref ref-type="fig" rid="F4">4</xref>).</p></tp:treatment-sec><tp:treatment-sec sec-type="phenology" id="SECID0EQDAG"><title>Phenology.</title><p>Flowering in May.</p></tp:treatment-sec><tp:treatment-sec sec-type="conservation status" id="SECID0EVDAG"><title>Conservation status.</title><p>Vulnerable [VU D2]. <italic><tp:taxon-name><tp:taxon-name-part taxon-name-part-type="genus" reg="Nothodissotis">Nothodissotis</tp:taxon-name-part><tp:taxon-name-part taxon-name-part-type="species" reg="alenensis">alenensis</tp:taxon-name-part></tp:taxon-name></italic> is endemic to Monte Alén National Park in Equatorial Guinea, where it has been collected four times and is known from two rock outcrops, representing two subpopulations. Its <abbrev xmlns:xlink="http://www.w3.org/1999/xlink" xlink:title="extent of occurrence" id="ABBRID0EGEAG" xlink:type="simple">EOO</abbrev> can<!--PageBreak --><!--PageBreak -->not be calculated (since only two sites are known) while its <abbrev xmlns:xlink="http://www.w3.org/1999/xlink" xlink:title="area of occupancy" id="ABBRID0ENEAG" xlink:type="simple">AOO</abbrev> is estimated to be 8 km<sup>2</sup>, within the limit for Critically Endangered status under criterion B2. The species occurs in a remote area within a national park, and there is no evidence of an immediate threat or of a population decline. However, its extremely limited range makes it vulnerable to any threat that might arise in the future, e.g. climatic change or introduction of invasive species; it is therefore assessed as Vulnerable according to criterion D2.</p><sec sec-type="Key to African Melastomateae genera" id="SECID0ETEAG"><title>Key to African Melastomateae genera</title><table-wrap content-type="key" position="anchor" orientation="portrait"><table id="TID0EMNAE" rules="all"><tbody><tr><td rowspan="1" colspan="1">1</td><td rowspan="1" colspan="1">Calyx either truncate or with lobes not contorted, leaving the corolla exposed in bud; trees or shrubs with 4-merous flowers; seeds often provided with dorsal hyaline papillae</td><td rowspan="1" colspan="1">
                      <bold><italic><tp:taxon-name>
                            <tp:taxon-name-part taxon-name-part-type="genus" reg="Dichaetanthera">Dichaetanthera</tp:taxon-name-part>
                          </tp:taxon-name></italic></bold>
                    </td></tr><tr><td rowspan="1" colspan="1">–</td><td rowspan="1" colspan="1">Calyx-lobes always developed, contorted and concealing the corolla in young bud stage; herbs, or if shrubs then flowers always 5-merous; seeds tuberculate, smooth, ridged or foveolate, without hyaline papillae</td><td rowspan="1" colspan="1">
                      <bold>2</bold>
                    </td></tr><tr><td rowspan="1" colspan="1">2</td><td rowspan="1" colspan="1">Flowers involucrate, solitary or in heads; calyx-lobes persistent; intersepalar appendages absent; fruits capsular or baccate</td><td rowspan="1" colspan="1">
                      <bold>3</bold>
                    </td></tr><tr><td rowspan="1" colspan="1">–</td><td rowspan="1" colspan="1">Flowers not involucrate (except in <italic><tp:taxon-name><tp:taxon-name-part taxon-name-part-type="genus" reg="Dissotis">Dissotis</tp:taxon-name-part><tp:taxon-name-part taxon-name-part-type="species" reg="speciosa">speciosa</tp:taxon-name-part></tp:taxon-name></italic>), solitary, glomerulate, panicled or racemose; calyx-lobes caducous or persistent; intersepalar appendages present; fruits capsular or irregularly dehiscent, never baccate</td><td rowspan="1" colspan="1">
                      <bold>5</bold>
                    </td></tr><tr><td rowspan="1" colspan="1">3</td><td rowspan="1" colspan="1">Shrub with 1-flowered inflorescences; stamens isomorphic, with two ventral and one dorsal appendage, no distinct pedoconnective and erect anthers</td><td rowspan="1" colspan="1">
                      <bold><italic><tp:taxon-name>
                            <tp:taxon-name-part taxon-name-part-type="genus" reg="Cailliella">Cailliella</tp:taxon-name-part>
                          </tp:taxon-name></italic></bold>
                    </td></tr><tr><td rowspan="1" colspan="1">–</td><td rowspan="1" colspan="1">Herbs, or if shrubs then flowers several per inflorescence; stamens not as above, with two ventral appendages only, and pedoconnective usually well-developed</td><td rowspan="1" colspan="1">
                      <bold>4</bold>
                    </td></tr><tr><td rowspan="1" colspan="1">4</td><td rowspan="1" colspan="1">Fruit fleshy, baccate; stamens isomorphic (except <italic><tp:taxon-name><tp:taxon-name-part taxon-name-part-type="genus" reg="Tristemma">T.</tp:taxon-name-part><tp:taxon-name-part taxon-name-part-type="species" reg="cornifolium">cornifolium</tp:taxon-name-part></tp:taxon-name></italic>), with erect anthers; hypanthium with hairs often arranged in rings (but sometimes glabrous or hairy all over)</td><td rowspan="1" colspan="1">
                      <bold><italic><tp:taxon-name>
                            <tp:taxon-name-part taxon-name-part-type="genus" reg="Tristemma">Tristemma</tp:taxon-name-part>
                          </tp:taxon-name></italic></bold>
                    </td></tr><tr><td rowspan="1" colspan="1">–</td><td rowspan="1" colspan="1">Fruit dry, capsular; stamens heteromorphic (except <italic><tp:taxon-name><tp:taxon-name-part taxon-name-part-type="genus" reg="Melastomastrum">M.</tp:taxon-name-part><tp:taxon-name-part taxon-name-part-type="species" reg="porteresii">porteresii</tp:taxon-name-part></tp:taxon-name></italic>), with anthers patent or curved; hypanthium glabrous or with hairs not arranged in rings</td><td rowspan="1" colspan="1">
                      <bold><italic><tp:taxon-name>
                            <tp:taxon-name-part taxon-name-part-type="genus" reg="Melastomastrum">Melastomastrum</tp:taxon-name-part>
                          </tp:taxon-name></italic></bold>
                    </td></tr><tr><td rowspan="1" colspan="1">5</td><td rowspan="1" colspan="1">Stems, leaves, and inflorescences with stellate hairs, sometimes with simple hairs present as well; leaves sessile, amplexicaul</td><td rowspan="1" colspan="1">
                      <bold><italic><tp:taxon-name>
                            <tp:taxon-name-part taxon-name-part-type="genus" reg="Argyrella">Argyrella</tp:taxon-name-part>
                          </tp:taxon-name></italic></bold>
                    </td></tr><tr><td rowspan="1" colspan="1">–</td><td rowspan="1" colspan="1">Stems, leaves and inflorescences with simple or dendritic hairs, or sometimes glabrescent; leaves usually petiolate</td><td rowspan="1" colspan="1">
                      <bold>6</bold>
                    </td></tr><tr><td rowspan="1" colspan="1">6</td><td rowspan="1" colspan="1">Shrubs</td><td rowspan="1" colspan="1">
                      <bold>7</bold>
                    </td></tr><tr><td rowspan="1" colspan="1">–</td><td rowspan="1" colspan="1">Herbs, sometimes ± woody at base</td><td rowspan="1" colspan="1">
                      <bold>11</bold>
                    </td></tr><tr><td rowspan="1" colspan="1">7</td><td rowspan="1" colspan="1">Calyx-lobes notched at apex, asymmetrical, caducous; leaves deciduous</td><td rowspan="1" colspan="1">
                      <bold><italic><tp:taxon-name>
                            <tp:taxon-name-part taxon-name-part-type="genus" reg="Nothodissotis">Nothodissotis</tp:taxon-name-part>
                          </tp:taxon-name></italic></bold>
                    </td></tr><tr><td rowspan="1" colspan="1">–</td><td rowspan="1" colspan="1">Calyx-lobes entire, ± symmetrical, caducous or persistent (always persistent if leaves deciduous)</td><td rowspan="1" colspan="1">
                      <bold>8</bold>
                    </td></tr><!--PageBreak --><tr><td rowspan="1" colspan="1">8</td><td rowspan="1" colspan="1">Intersepalar appendages absent or reduced to a bristle; calyx-lobes persistent; hairs on stems and leaves ± bulbous at base; leaves deciduous or not</td><td rowspan="1" colspan="1">
                      <bold>9</bold>
                    </td></tr><tr><td rowspan="1" colspan="1">–</td><td rowspan="1" colspan="1">Intersepalar appendages well-developed; calyx-lobes caducous (sometimes tardily so); hairs on stems and leaves not bulbous at base; leaves never deciduous</td><td rowspan="1" colspan="1">
                      <bold>10</bold>
                    </td></tr><tr><td rowspan="1" colspan="1">9</td><td rowspan="1" colspan="1">Inflorescence a 1−3(−7) flowered cyme; intersepalar appendages present; stamens isomorphic; leaves small, 1.5−2.5 × 1−1.5 cm</td><td rowspan="1" colspan="1">
                      <bold><italic><tp:taxon-name>
                            <tp:taxon-name-part taxon-name-part-type="genus" reg="Dionychastrum">Dionychastrum</tp:taxon-name-part>
                          </tp:taxon-name></italic></bold>
                    </td></tr><tr><td rowspan="1" colspan="1">–</td><td rowspan="1" colspan="1">Inflorescence a many-flowered panicle; intersepalar appendages absent; stamens usually dimorphic; leaves much larger</td><td rowspan="1" colspan="1">
                      <bold><italic><tp:taxon-name>
                            <tp:taxon-name-part taxon-name-part-type="genus" reg="Dissotidendron">Dissotidendron</tp:taxon-name-part>
                          </tp:taxon-name></italic></bold>
                    </td></tr><tr><td rowspan="1" colspan="1">10</td><td rowspan="1" colspan="1">Anthers isomorphic, opening by an extrorse pore; leaves distinctly bicoloured, dark green above and yellowish-green beneath</td><td rowspan="1" colspan="1">
                      <bold><italic><tp:taxon-name>
                            <tp:taxon-name-part taxon-name-part-type="genus" reg="Pseudosbeckia">Pseudosbeckia</tp:taxon-name-part>
                          </tp:taxon-name></italic></bold>
                    </td></tr><tr><td rowspan="1" colspan="1">–</td><td rowspan="1" colspan="1">Anthers usually dimorphic, opening by an introrse pore; leaves not as above</td><td rowspan="1" colspan="1">
                      <bold><italic><tp:taxon-name><tp:taxon-name-part taxon-name-part-type="genus" reg="Dissotis">Dissotis</tp:taxon-name-part></tp:taxon-name></italic> (<italic><tp:taxon-name><tp:taxon-name-part taxon-name-part-type="genus" reg="Dissotis">D.</tp:taxon-name-part></tp:taxon-name></italic> sects. <italic><tp:taxon-name><tp:taxon-name-part taxon-name-part-type="genus" reg="Macrocarpae">Macrocarpae</tp:taxon-name-part></tp:taxon-name></italic>, <italic><tp:taxon-name><tp:taxon-name-part taxon-name-part-type="genus" reg="Squamulosae">Squamulosae</tp:taxon-name-part></tp:taxon-name></italic>, <italic><tp:taxon-name><tp:taxon-name-part taxon-name-part-type="genus" reg="Sessilifoliae">Sessilifoliae</tp:taxon-name-part></tp:taxon-name></italic>)</bold>
                    </td></tr><tr><td rowspan="1" colspan="1">11</td><td rowspan="1" colspan="1">Calyx-tube accrescent in fruit, developing a long neck with longitudinal ribs; intersepalar appendages absent; stamens dimorphic</td><td rowspan="1" colspan="1">
                      <bold><italic><tp:taxon-name>
                            <tp:taxon-name-part taxon-name-part-type="genus" reg="Dupineta">Dupineta</tp:taxon-name-part>
                          </tp:taxon-name></italic></bold>
                    </td></tr><tr><td rowspan="1" colspan="1">–</td><td rowspan="1" colspan="1">Calyx tube not accrescent (except <italic><tp:taxon-name><tp:taxon-name-part taxon-name-part-type="genus" reg="Dissotis">Dissotis</tp:taxon-name-part><tp:taxon-name-part taxon-name-part-type="species" reg="tubulosa">tubulosa</tp:taxon-name-part></tp:taxon-name></italic>) and lacking longitudinal ribs; intersepalar appendages usually present; stamens dimorphic or isomorphic</td><td rowspan="1" colspan="1">
                      <bold>12</bold>
                    </td></tr><tr><td rowspan="1" colspan="1">12</td><td rowspan="1" colspan="1">Seeds longitudinally ridged or foveolate, with a (sometimes very short) basal aril; stems creeping at base; staminal appendages bilobed or bipartite in outer stamens; hypanthium with stalked stellate emergences (except <italic><tp:taxon-name><tp:taxon-name-part taxon-name-part-type="genus" reg="Heterotis">H.</tp:taxon-name-part><tp:taxon-name-part taxon-name-part-type="species" reg="decumbens">decumbens</tp:taxon-name-part></tp:taxon-name></italic> with simple hairs)</td><td rowspan="1" colspan="1">
                      <bold><italic><tp:taxon-name>
                            <tp:taxon-name-part taxon-name-part-type="genus" reg="Heterotis">Heterotis</tp:taxon-name-part>
                          </tp:taxon-name></italic></bold>
                    </td></tr><tr><td rowspan="1" colspan="1">–</td><td rowspan="1" colspan="1">Seeds tuberculate or smooth, not arillate; stems usually erect, or if creeping (<italic><tp:taxon-name><tp:taxon-name-part taxon-name-part-type="genus" reg="Guyonia">Guyonia</tp:taxon-name-part></tp:taxon-name></italic>), then staminal appendages entire in outer stamens; hypanthium usually glabrous or with simple hairs (in <italic><tp:taxon-name><tp:taxon-name-part taxon-name-part-type="genus" reg="Antherotoma">Antherotoma</tp:taxon-name-part></tp:taxon-name></italic> sometimes with stellate emergences)</td><td rowspan="1" colspan="1">
                      <bold>13</bold>
                    </td></tr><tr><td rowspan="1" colspan="1">13</td><td rowspan="1" colspan="1">Seeds with parallel rows of tubercles; staminal appendages bilobed or bipartite; flowers 4- or 5-merous; calyx-lobes persistent or caducous; hypanthium with simple eglandular hairs or stellate emergences, rarely glabrous (<italic><tp:taxon-name><tp:taxon-name-part taxon-name-part-type="genus" reg="Chaetolepis">Chaetolepis</tp:taxon-name-part><tp:taxon-name-part taxon-name-part-type="species" reg="gentianoides">gentianoides</tp:taxon-name-part></tp:taxon-name></italic>)</td><td rowspan="1" colspan="1">
                      <bold><italic><tp:taxon-name><tp:taxon-name-part taxon-name-part-type="genus" reg="Dissotis">Dissotis</tp:taxon-name-part></tp:taxon-name></italic> and allies (<italic><tp:taxon-name><tp:taxon-name-part taxon-name-part-type="genus" reg="Antherotoma">Antherotoma</tp:taxon-name-part></tp:taxon-name></italic>, <italic><tp:taxon-name><tp:taxon-name-part taxon-name-part-type="genus" reg="Chaetolepis">C.</tp:taxon-name-part><tp:taxon-name-part taxon-name-part-type="species" reg="gentianoides">gentianoides</tp:taxon-name-part></tp:taxon-name></italic>, <tp:taxon-name><tp:taxon-name-part taxon-name-part-type="genus" reg="Dissotis">D.</tp:taxon-name-part><tp:taxon-name-part taxon-name-part-type="infraspecific-rank">sect.</tp:taxon-name-part><tp:taxon-name-part taxon-name-part-type="section" reg="Dissotis">Dissotis</tp:taxon-name-part></tp:taxon-name>, <italic><tp:taxon-name><tp:taxon-name-part taxon-name-part-type="genus" reg="Dissotis">D.</tp:taxon-name-part><tp:taxon-name-part taxon-name-part-type="species" reg="congolensis">congolensis</tp:taxon-name-part></tp:taxon-name></italic>, <italic><tp:taxon-name><tp:taxon-name-part taxon-name-part-type="genus" reg="Dissotis">D.</tp:taxon-name-part><tp:taxon-name-part taxon-name-part-type="species" reg="tubulosa">tubulosa</tp:taxon-name-part></tp:taxon-name></italic>, African “<italic><tp:taxon-name><tp:taxon-name-part taxon-name-part-type="genus" reg="Osbeckia">Osbeckia</tp:taxon-name-part></tp:taxon-name></italic>”)</bold>
                    </td></tr><tr><td rowspan="1" colspan="1">–</td><td rowspan="1" colspan="1">Seeds smooth, or with tubercles not arranged in parallel rows; staminal appendages entire in the outer whorl at least; flowers usually 5-merous (4-merous in <italic><tp:taxon-name><tp:taxon-name-part taxon-name-part-type="genus" reg="Guyonia">Guyonia</tp:taxon-name-part><tp:taxon-name-part taxon-name-part-type="species" reg="rupicola">rupicola</tp:taxon-name-part></tp:taxon-name></italic>) calyx-lobes always persistent; hypanthium glabrous or with glandular hairs, rarely (<italic><tp:taxon-name><tp:taxon-name-part taxon-name-part-type="genus" reg="Guyonia">Guyonia</tp:taxon-name-part><tp:taxon-name-part taxon-name-part-type="species" reg="pygmaea">pygmaea</tp:taxon-name-part></tp:taxon-name></italic>) with simple eglandular hairs</td><td rowspan="1" colspan="1">
                      <bold>14</bold>
                    </td></tr><tr><td rowspan="1" colspan="1">14</td><td rowspan="1" colspan="1">Stems thick and fleshy, winged, erect; hypanthium with prominent longitudinal nerves; inflorescence an elongate cyme (raceme) with two well-developed bracts under each flower; plant almost glabrous except the ciliate leaves and calyx</td><td rowspan="1" colspan="1">
                      <bold><italic><tp:taxon-name>
                            <tp:taxon-name-part taxon-name-part-type="genus" reg="Anaheterotis">Anaheterotis</tp:taxon-name-part>
                          </tp:taxon-name></italic></bold>
                    </td></tr><tr><td rowspan="1" colspan="1">–</td><td rowspan="1" colspan="1">Stems slender, usually not winged, creeping or more rarely erect; hypanthium with nerves hardly distinct; inflorescence not as above, usually with very small bracts, often 1-flowered; plant glabrous to densely hairy</td><td rowspan="1" colspan="1">
                      <bold><italic><tp:taxon-name>
                            <tp:taxon-name-part taxon-name-part-type="genus" reg="Guyonia">Guyonia</tp:taxon-name-part>
                          </tp:taxon-name></italic></bold>
                    </td></tr><!--PageBreak --></tbody></table></table-wrap></sec></tp:treatment-sec><tp:treatment-sec><!--Section generated to contain objects referenced in tp:taxon-treatment.--><fig id="F2" position="float" orientation="portrait"><label>Figure 2.</label><caption><p>Digital microscope photographs of the hypanthia of <italic><tp:taxon-name><tp:taxon-name-part taxon-name-part-type="genus" reg="Nothodissotis">Nothodissotis</tp:taxon-name-part></tp:taxon-name></italic> spp. (<bold>A–D</bold>) and SEM photographs of the seeds of <italic><tp:taxon-name><tp:taxon-name-part taxon-name-part-type="genus" reg="Nothodissotis">N.</tp:taxon-name-part><tp:taxon-name-part taxon-name-part-type="species" reg="barteri">barteri</tp:taxon-name-part></tp:taxon-name></italic> (<bold>E–H</bold>). <bold>A, B</bold> hypanthium of <italic><tp:taxon-name><tp:taxon-name-part taxon-name-part-type="genus" reg="Nothodissotis">Nothodissotis</tp:taxon-name-part><tp:taxon-name-part taxon-name-part-type="species" reg="alenensis">alenensis</tp:taxon-name-part></tp:taxon-name></italic> (<italic>Parmentier &amp; Esono 3453</italic>); cl = calyx-lobes and ia = intersepalar appendages <bold>C, D</bold> hypanthium of <italic><tp:taxon-name><tp:taxon-name-part taxon-name-part-type="genus" reg="Nothodissotis">N.</tp:taxon-name-part><tp:taxon-name-part taxon-name-part-type="species" reg="barteri">barteri</tp:taxon-name-part></tp:taxon-name></italic> (<italic>Ngok Banak 1196</italic>) <bold>E, F</bold> seeds of <italic><tp:taxon-name><tp:taxon-name-part taxon-name-part-type="genus" reg="Nothodissotis">N.</tp:taxon-name-part><tp:taxon-name-part taxon-name-part-type="species" reg="barteri">barteri</tp:taxon-name-part></tp:taxon-name></italic> in dorsal view <bold>G, H</bold> same in lateral view (<italic>Parmentier 3544</italic>).</p></caption><graphic xmlns:xlink="http://www.w3.org/1999/xlink" xlink:href="phytokeys-118-089-g002.jpg" position="float" orientation="portrait" xlink:type="simple" id="oo_269688.jpg"/></fig><fig id="F4" position="float" orientation="portrait"><label>Figure 4.</label><caption><p>Distribution of <italic><tp:taxon-name><tp:taxon-name-part taxon-name-part-type="genus" reg="Nothodissotis">Nothodissotis</tp:taxon-name-part></tp:taxon-name></italic> species.</p></caption><graphic xmlns:xlink="http://www.w3.org/1999/xlink" xlink:href="phytokeys-118-089-g004.jpg" position="float" orientation="portrait" xlink:type="simple" id="oo_269690.jpg"/></fig></tp:treatment-sec></tp:taxon-treatment>
